# Supplementary material for: Antiulcer Potential of Olea europea L. cv. Arbequina Leaf Extract Supported by Metabolic Profiling and Molecular Docking
Source: Antioxidants (Basel). 2021 Apr 22;10(5):644. doi: 10.3390/antiox10050644 (PMC8146603; doi:10.3390/antiox10050644)
Supplement: Supplementary file 1 [file antioxidants-10-00644-s001.zip]

Archive with 1 entries (1 files):
- antioxidants-1162781-supplementary.pdf
